# Supplementary material for: Prospective Monitoring of Lyso-Gb1 on DBS Sample in Three Children Recognized at Newborn Screening for Gaucher Disease and Untreated
Source: Children (Basel). 2025 Mar 11;12(3):350. doi: 10.3390/children12030350 (PMC11941730; doi:10.3390/children12030350)
Supplement: Supplementary file 1 [file children-12-00350-s001.zip]

Archive with 1 entries (1 files):
- children-3479791-supplementary.pdf
